# Supplementary material for: Evaluation of Tacrolimus’ Adverse Effects on Zebrafish in Larval and Adult Stages by Using Multiple Physiological and Behavioral Endpoints
Source: Biology (Basel). 2024 Feb 10;13(2):112. doi: 10.3390/biology13020112 (PMC10886482; doi:10.3390/biology13020112)
Supplement: Supplementary file 1 [file biology-13-00112-s001.zip]

Archive with 1 entries (1 files):
- biology-2843307-supplementary.pdf
